# Supplementary material for: Clinical Utility of the Contrast-Enhanced Endoscopic Ultrasound Guided Fine Needle Aspiration in the Diagnosis of Pancreatic Cyst
Source: Diagnostics (Basel). 2022 Sep 12;12(9):2209. doi: 10.3390/diagnostics12092209 (PMC9497576; doi:10.3390/diagnostics12092209)
Supplement: Supplementary file 1 [file diagnostics-12-02209-s001.zip]

Archive with 1 entries (1 files):
- diagnostics-1904916-supplementary.pdf
